# Supplementary material for: Unveiling Hypothalamic Molecular Signatures via Retrograde Viral Tracing and Single-Cell Transcriptomics
Source: Sci Data. 2023 Dec 4;10:861. doi: 10.1038/s41597-023-02789-6 (PMC10696032; doi:10.1038/s41597-023-02789-6)
Supplement: Supplementary file 1 — Supplementary Table 1 [file 41597_2023_2789_MOESM1_ESM.xlsx]

## Sheet: Sheet1
Supplementary Table 1: 10X CellRanger metrics and sample information for the single-cell sequencing dataset.
Metric	Value
Sample Information
Age	8 weeks
Sex	Male
Mouse Strain	CRH-Cre (Jackson mice stock no, 012704)
Sequencing Information
Estimated Number of Cells	1,682 cells
Mean Reads per Cell	6,035 reads/cell
Sequencing Saturation	0.09
Total Number of Reads	10,152,399 reads
Valid Barcodes	0.968
Q30 Bases in Barcode	0.976
Q30 Bases in RNA Read	0.918
Q30 Bases in Sample Index	0.964
Q30 Bases in UMI	0.976
Mapping Information
Reads Mapped to Genome	0.761
Reads Mapped Confidently to Genome	0.729
Reads Mapped Confidently to Intergenic Regions	0.067
Reads Mapped Confidently to Intronic Regions	0.418
Reads Mapped Confidently to Exonic Regions	0.245
Reads Mapped Confidently to Transcriptome	0.22
Reads Mapped Antisense to Gene	0.017
