# Supplementary material for: Unveiling Hypothalamic Molecular Signatures via Retrograde Viral Tracing and Single-Cell Transcriptomics
Source: Sci Data. 2023 Dec 4;10:861. doi: 10.1038/s41597-023-02789-6 (PMC10696032; doi:10.1038/s41597-023-02789-6)
Supplement: Supplementary file 2 — Supplementary Table 2 [file 41597_2023_2789_MOESM2_ESM.xlsx]

## Sheet: Sheet1
Supplementary Table 2: Cell cluster characteristics including cell type annotation, marker genes, top hypothalamic regions, top age groups, top enriched genes, and number of cells
Cluster-IDs	Supercluster	Marker genes	Top hypothalamic regions	Top age group	Top enriched genes	Number of cells
Astro1	Astrocytes	Gfap++, Agt++/Unc13c--	VMhvl: 82.57%, Ventroposterior hypothalamus: 2.55%, ARC_Me: 3.35%	49 to 56 days (84.05%), 45 days (5.56%), 28 to 84 days (3.35%)	Cst3 Ctss Selplg C1qb Fcer1g C1qc C1qa Tyrobp Csf1r Tmem119	746
Astro2	Astrocytes	Agt++ C1qa++/Unc13c--	VMHvl: 44.45%, Ventroposterior hypothalamus: 15.15%, MPOA: 4.25%	49 to 56 days (45%), 45 days (28%), 30 to 35 days (15.15%)	Slc6a11 Slc4a4 Itih3 Ntsr2 Slc1a3 Trpm3 Gpc5 Agt Slc1a2 Atp1a2	15664
Astro3	Astrocytes	Agt++ Rgcc++ Unc13++	VMHvl: 79.57%, Ventroposterior hypothalamus: 1.06%, MPOA: 2.12%	49 to 56 days (80.43%), 45 days (12.34%), 28 to 84 days (2.13%)	Gpc5 Lhfpl3 Ptprz1 Pdgfra Xylt1 Sox6 Olig1 Nxph1 C1ql1 Vcan	470
Cck-N	Cholecystokinin neurons	Cck, Nr4a2	ARC_ME: 82.88%, VMHvl: 1.6%	28-84 days (82.88%), 45 days 11.41%	Ces1d Igfbp5 Cga Chga Epcam Chgb Resp18 Cck Apoc3 Tshb	368
EMOL	Early mature oligodendrocytes	Egr2	MPOA: 64.89%, VMHvl: 4.25%, Midline_hypothalamus: 3.19%	49-91 days (64.89%), 56-70 days (24.47%)	Mbp Cryab Mal Car2 Slain1 Mobp Mog Gatm Plp1 Tnfaip6	188
Endo1	Endothelial	Pecam1	Whole hypothalamus: 48.26 %, VMHvl: 22.235%, Ventroposterior hypothalamus: 15.66%	45 days (41.38%), 49-56 days (22.315%)	Ly6c1 Cldn5 Flt1 Ly6a Itm2a Slco1a4 Bsg Adgrl4 Id1 Igf1r	7641
Endo2	Endothelial	Pecam1, Itm2a	VMHvl: 80.25%, Whole hypothalamus: 12.01%	49-56 days (80.82%), 45 days (10.15%)	Bsg Ly6c1 Flt1 Cldn5 Itm2a Slco1a4 Igf1r Ly6a Adgrl4 Klf2	699
Eryth	Erythrocyte	Alas, Ube216	Whole hypothalamus: 73.59%, LH: 3.93%, MPOA: 3.93%	45 days: 72.67%, 30-35 days: 14.08%	Hba-a2 Hba-a1 Hbb-bt Hbb-bs Alas2 Mkrn1 Snca Gypa Ube2l6 Cd24a	1193
Agt+/Olig1+	Astrocytes + Oligodendrocytes	Agt, Olig1	VMHvl: 85.67%, MPOA: 5.99%, LH: 2.14%	49-56 days (87.01%)	Plp1 Cldn11 Mag Mal Trpm3 Gpc5 Itih3 Enpp2 Ugt8a Pex5l	1117
GABA1	GABAergic neurons	Slc32a1 Gad1 Gad2 Klhl1,	BNST: 83.81%, MPOA: 7.52%, ARC_ME (3.34 %)	49-56 days (85.73%)	Galntl6 Nrxn3 Cntnap2 Tenm2 Gad2 Unc5d Syt1 Cntn5 Col25a1 Htr2c	19679
GABA2	GABAergic neurons	Slc32a1 Gad1 Gad2, Meis2, Six3	ARC_ME: 26.43 %, Whole hypothalamus: 24.11%	28-84 days (26.44%)	Pcp4 Gap43 Nap1l5 Gng3 Sncb Ahi1 Celf4 Serp2 Bex2 Tmsb10	14330
GABA3	GABAergic neurons	Slc32a1 Gad1 Gad2, Meis2, Six3, Htr2c	BNST: 67.54%, MPOA: 24.29%, VMHvl: 3.97%	49-56 days (71.53%), 49-91 days (24.29%)	Nrgn Arhgap6 Gda Cntnap2 Snap25 Cntnap5a Bcl11b Calb1 Kctd8 Celf2	5811
GABA4	GABAergic neurons	Slc32a1 Gad1 Gad2 Six3 Htr2c	Whole hypothalamus: 24.57%, VMHvl: 30.36%, ARC_ME: 23.25%	49-56 days (33.92%), 45 days (21.47%)	Nrxn3 Ecel1 Dlk1 Snhg11 Slc32a1 Meg3 Syt1 Resp18 Gal Cartpt	4305
GABA5	GABAergic neurons	Slc32a1 Gad1 Gad2 Six3 Meis2	BNST: 87.78%, MPOA: 11.61%	49-56 days (87.97%), 49-91 days (11.6 %)	Foxp2 Nrgn Lypd1 Cpne4 Dpp10 Snap25 Ntng1 Pcp4 Rprml Mef2c	4150
GABA6	GABAergic neurons	Slc32a1 Gad1 Gad2 Npy2r Tubb3	ARC_ME: 64.29%, VMHvl: 19.97%	28-84 days (64.31%), 49-56 days (21.022%)	Npy Sst Agrp Gpx3 Ngb Resp18 Calcr Ly6h Ecel1 Ndn	2798
GABA7	GABAergic neurons	Slc32a1 Gad1 Gad2 Six3 Agrp Tub33	ARC_ME: 25.68%, Whole hypothalamus: 22.66%, MPOA: 19.59%	28-84 days (25.69%), 49-91 days (19.60%)	Oxt Vip Gpx3 Scg2 Resp18 Ndn Pmch Avp Cartpt Hcrt	2184
GABA8	GABAergic neurons	Slc32a1 Gad1 Gad2 Htr2c Avp	MPOA: 4.32%, VMHvl: 1.09%	49-56 days (94.19%)	Sst Npy Nxph1 Gad1 Gad2 Nrxn3 Igfbp4 Adarb2 Pcdh11x Olfm3	1825
Glut1	Glutamatergic neurons	Slc17a6 Lhx8 Crabp1	VMHvl: 35.06%, Whole: 17.02%, ARC_ME: 13.6%	49-56 days (53.33%)	Cacna2d1 Tac1 Slc17a6 Tenm2 Thy1 Kcnip4 Car10 Cntn5 Cartpt Pomc	10958
Glut2	Glutamatergic neurons	Slc17a6 Adcyap1 Tmem163 Lhx1	BNST: 94.43%, MPOA: 1.74%	49-56 days (94.77%)	Slc17a6 Calb2 Gabra1 Ntng1 Ptprd Syt4 Scn1a Cpne9 Nrn1 Sln	3846
Glut3	Glutamatergic neurons	Slc17a6 Adcyap1 Tmem163	VMHvl: 70.68%, Whole hypothalamus: 10.855%, ARC_ME: 9.62%	49-56 days (70.68%), 45 days (8.34%)	Nrgn Gda Cntn5 Rbfox1 Ahi1 Cacna2d1 Rasgrf2 Slc17a6 Hs3st4 Atp6v1g2	2432
Glut4	Glutamatergic neurons	Slc17a6 Slc1a3	VMHvl: 28.35%, Whole hypothalamus: 23.69%, Ventroposterior hypothalamus: 21.58%	49-56 days (46.3%), 45 days (22.71%)	Ttr Pam Avp Rtn1 Mt3 Chchd10 6330403K07Rik Map1b Tmsb10 Oxt	3364
IPCs	Intermediate precursor cells	Mki67 Hmgb2 Ascl1	Whole hypothalamus 45.69%, VMHvl: 35.22, Ventroposterior hypothalamus: 6.10%	45 days (42.966%)	Pdgfra Ptprz1 Fabp7 Cdkn2c Lockd Hmgb2 Top2a Cenpa Ube2c Birc5	917
Mac	Macrophages	Mrc1	Whole hypothalamus: 60.72%, Ventroposterior hypothalamus: 18.44%, MPOA: 4.22%	45 days (57.35%), 30-35 days (18.46%)	Lyz2 Tyrobp C1qa Pf4 Wfdc17 C1qb C1qc Ctss Fcer1g B2m	1469
Micro	Microglia	Cx3cr1	Whole hypothalamus: 39.21%, VMHvl: 26.02%, MPOA: 14.15%	45 days (33.82%), 49-56 days (24.23%)	C1qb C1qa C1qc Ctss Selplg Ctsd Tyrobp Tmem119 Hexb Fcer1g	5348
Mig-astrocytes	Migrating astrocytes	Agt S100b	Ventroposterior hypothalamus: 71.20%, Whole hypothalamus:	30-35 days (71.20%), 45 days (27.42%)	Gja1 Aldoc Mt2 Gpr37l1 Slc1a3 Slc6a11 Mmd2 Sparcl1 Ttyh1 Sparc	587
MOL	Mature oligodendrocytes	Klk6 Anxa5	MPOA: 35.63%, Whole hypothalamus: 23.65%, VMHvl: 21.47%	49-91 days (35.63%), 49-56 days (21.62%)	Plp1 Hapln2 Mobp Car2 Mog Fth1 Prr5l Gatm Mbp Ermn	2798
Mural	Mural cell	Mustn1 Vim	Whole hypothalamus: 38.68%, VMHvl: 22.83%, Ventroposterior hypothalamus: 18.91%	45 days (34.85%), 49-56 days (22.84%)	Acta2 Myl9 Rgs5 Tagln Dlc1 Cald1 Igfbp7 Mylk Myh11 Slc38a11	2833
Myl-OL	Myelinating oligodendrocytes	Plp1 Taspan2	VMHvl: 38.06%, MPOA: 32.17%, LH: 6.45%	46-56 days (38.59%), 46-91 days (32.17%), 30 days (6.45%)	Plp1 Opalin Cldn11 Cryab Mobp Mal Mog Qdpr Car2 Gatm	14445
NFO	Newly formed oligodendrocytes	Fyn Bmp4 Sirt2 Olig2	Whole hypothalamus: 36.97%, VMHvl: 23.45%, MPOA: 11.31%	45 days (33.01%), 49-56 days (11.32%)	Fyn Sirt2 Gpr17 Tnr Lims2 Bcas1 Mpzl1Tuba1a Nfasc Tmem108	2085
OPC	Oligodendrocytes progenitor cells	Pdfgra Gpr17	Whole hypothalamus: 36.49%, VMHvl: 36.25%, MPOA: 14.45%	49-56 days (36.26%), 45 days (28.65%)	C1ql1 Pdgfra Lhfpl3 Olig1 Pcdh15 Olig2 Kcnip3 Cspg5 Nxph1 Tnr	10257
Tany-like Ependy	Tanycytes + Ependymal cells	Ccdc153 Six3	Whole hypothalamus: 60.10%, ARC_ME: 27.18%, Midline hypothalamus: 5.34%	45 days (48.55), 56-70 days (5.45%)	Dbi Cd24a Ccdc153 Dynlrb2 Meig1 Nnat Gm10714 S100a6 Rarres2 Tmem212	1291
VLMCs	Vascular leptomeningeal cells	Dcn	Whole hypothalamus: 30.13%, Ventroposterior hypothalamus: 21.51%, ARC_ME: 17.25%	45 days (23.74%), 30-35 days (21.51%), 49-56 days (18.95%)	Apod Spp1 Dcn Nupr1 Lum Slc6a13 Itih5 Ifitm2 Igfbp2 Ptgds	939
α1	Alpha-1 tanycytes	Mef2c Col23a1	Whole hypothalamus: 78.57%, Ventroposterior hypothalamus: 18.99%, ARC_ME: 0.81%	45 days (73.86%), 30-35 days (18.99%)	Cst3 Slc1a2 Mt2 Ntrk2 S100a6 Slit2 Col23a1 Prdx6 Ttr	616
α2	Alpha-2 tanycytes	Pdzph1 Slc16a2 Col23a1	ARC_ME: 62.58%, Ventroposterior hypothalamus: 8.5%	45 days (14.46%), 56-70 days (8.75%)	Nnat Prdx6 S100a6 Col23a1 Slc1a2 Ntrk2 Apoe Slc1a3 Dbi Aldoc	3205
β1	Beta-1 tanycytes	Penk Slc16a2 Col23a1	ARC_ME: 98.22%, BNST: 0.1267%, Whole hypothalamus: 1.39%	28-84 days (98.22%), 45 days (1.39%)	Slc1a2 Prdx6 Slc1a3 Nnat Mt1 Atp1b2 Gja1 Aldoc Cyr61 Crym	789
β2	Beta-2 tanycytes	Trpm3 Slc16a2 Col23a1	ARC_ME: 98.55%, BNST: 0.42%	28-84 days (98.55%), 45 days (0.50%)	Scn7a Col23a1 Hbegf Col25a1 Slc1a3 Cldn10 Mgst1 Mest Lmo4 Igfbp5	1177
